# Supplementary material for: The BDNF Val66Met Polymorphism Has Opposite Effects on Memory Circuits of Multiple Sclerosis Patients and Controls
Source: PLoS One. 2013 Apr 11;8(4):e61063. doi: 10.1371/journal.pone.0061063 (PMC3623818; doi:10.1371/journal.pone.0061063)
Supplement: File S1 — Combined file containing all supporting information tables. Table S1: L, left; R, right; MNI, Montreal Neurological Institute; aP<0.05, Family Wise Error (FWE), small volume correction (svc). Table S2 (no legend). Table S3: L, left; R, right; MNI, Montreal Neurological Institute; aP<0.05, Family Wise Error (FWE), small volume correction (svc); bP<0.05, Family Wise Error (FWE), whole-brain correction. Table S4: L, left; R, right; MNI, Montreal Neurological Institute; aP<0.05, Family Wise Error (FWE), small volume correction (svc). Table S5 (no legend). Table S6 (no legend). Table S7: L, left; R, right; MNI, Montreal Neurological Institute; aP<0.05, Family Wise Error (FWE), small volume correction (svc). Table S8 (no legend). Table S9 (no legend). Table S10: L, left; R, right; MNI, Montreal Neurological Institute; aP<0.05, Family Wise Error (FWE), small volume correction (svc). Table S11 (no legend). Table S12 (no legend). Table S13: L, left; MNI, Montreal Neurological Institute. aP<0.05, Family Wise Error (FWE), small volume correction (svc). Table S14 (no legend). Table S15 (no legend). Table S16: L, left; R, right; MNI, Montreal Neurological Institute; aP<0.05, Family Wise Error (FWE), small volume correction (svc); bP<0.05, Family Wise Error (FWE), whole-brain correction. Table S17: L, left; R, right; MNI, Montreal Neurological Institute; aP<0.05, Family Wise Error (FWE), whole-brain correction. bP<0.05, Family Wise Error (FWE), small volume correction (svc). Table S18 (no legend). Table S19 (no legend). Table S20: L, left; R, right; MNI, Montreal Neurological Institute; aP<0.05, Family Wise Error (FWE), small volume correction (svc). Table S21 (no legend). Table S22: L, left; R, right; MNI, Montreal Neurological Institute; aP<0.05, Family Wise Error (FWE), small volume correction (svc). Table S23 (no legend). Table S24 (no legend). Table S25 (no legend). Table S26: L, left; MNI, Montreal Neurological Institute. aP<0.05, Family Wise Error (FWE), small volume corre [file pone.0061063.s001.zip]

Archive with 29 entries (29 files):
- Table S1.doc
- Table S2.doc
- Table S3.doc
- Table S4.doc
- Table S5.doc
- Table S6.doc
- Table S7.doc
- Table S8.doc
- Table S9.doc
- Table S10.doc
- Table S11.doc
- Table S12.doc
- Table S13.doc
- Table S14.doc
- Table S15.doc
- Table S16.doc
- Table S17.doc
- Table S18.doc
- Table S19.doc
- Table S20.doc
- Table S21.doc
- Table S22.doc
- Table S23.doc
- Table S24.doc
- Table S25.doc
- Table S26.doc
- Table S27.doc
- Table S28.doc
- Table S29.doc
